# Supplementary material for: Genotype-by-Environment Interaction Analysis for Quantity and Quality Traits in Faba Beans Using AMMI, GGE Models, and Stability Indices
Source: Plants (Basel). 2023 Nov 4;12(21):3769. doi: 10.3390/plants12213769 (PMC10648669; doi:10.3390/plants12213769)
Supplement: Supplementary file 1 [file plants-12-03769-s001.zip]

Archive with 1 entries (1 files):
- plants-2657553-supplementary.pdf
